# Supplementary material for: Deciphering the Prognostic Efficacy of MRI Radiomics in Nasopharyngeal Carcinoma: A Comprehensive Meta-Analysis
Source: Diagnostics (Basel). 2024 Apr 29;14(9):924. doi: 10.3390/diagnostics14090924 (PMC11082984; doi:10.3390/diagnostics14090924)
Supplement: Supplementary file 1 [file diagnostics-14-00924-s001.zip]

Archive with 1 entries (1 files):
- diagnostics-2910129-supplementary.pdf
